# Supplementary material for: A Distinctive γδ T Cell Repertoire in NOD Mice Weakens Immune Regulation and Favors Diabetic Disease
Source: Biomolecules. 2022 Oct 1;12(10):1406. doi: 10.3390/biom12101406 (PMC9599391; doi:10.3390/biom12101406)
Supplement: Supplementary file 1 [file biomolecules-12-01406-s001.zip]

Archive with 19 entries (16 files):
- Supplemental materials folder/
- Supplemental materials folder/.DS_Store
- Supplemental materials folder/Detailed Materials and Methods R.pdf
- Supplemental materials folder/Fig. S1.pdf
- Supplemental materials folder/Fig. S2.pdf
- Supplemental materials folder/Fig. S3.pdf
- Supplemental materials folder/Fig. S4.pdf
- Supplemental materials folder/Fig. S5.pdf
- __MACOSX/
- __MACOSX/._Supplemental materials folder
- __MACOSX/Supplemental materials folder/
- __MACOSX/Supplemental materials folder/._.DS_Store
- __MACOSX/Supplemental materials folder/._Detailed Materials and Methods R.docx
- __MACOSX/Supplemental materials folder/._Detailed Materials and Methods R.pdf
- __MACOSX/Supplemental materials folder/._Fig. S1.docx
- __MACOSX/Supplemental materials folder/._Fig. S2.docx
- __MACOSX/Supplemental materials folder/._Fig. S3.docx
- __MACOSX/Supplemental materials folder/._Fig. S4.docx
- __MACOSX/Supplemental materials folder/._Fig. S5.docx
